# Supplementary material for: Multiple origins and a narrow genepool characterise the African tea germplasm: concordant patterns revealed by nuclear and plastid DNA markers
Source: Sci Rep. 2017 Jun 22;7:4053. doi: 10.1038/s41598-017-04228-0 (PMC5481375; doi:10.1038/s41598-017-04228-0)
Supplement: Supplementary file 2 — Table S3 [file 41598_2017_4228_MOESM2_ESM.xls]

## Sheet: Sheet1
Table S3: Details of the 439 tea accessions collected from 8 countries in Africa and 3 countries in Asia
Serial No.	Accession ID	Taxon	Country	cp DNA Seq.
1	EPK TN14-3	Hybrid	Kenya	√
2	EPKH81/22	Hybrid	Kenya
3	EPK C182/40	Camellia sinensis var. assamica	Kenya
4	EPK D99/10	Camellia sinensis var. assamica	Kenya
5	EPK C12	Hybrid	Kenya
6	TRFK 31/8	Camellia sinensis var. assamica	Kenya
7	TRFK 12/19	Camellia sinensis var. assamica	Kenya
8	TRFK 12/12	Camellia sinensis var. assamica	Kenya
9	TRFK 11/52	Camellia sinensis var. assamica	Kenya
10	TRFK 11/26	Hybrid	Kenya
11	TRFK 11/4	Camellia sinensis var. assamica	Kenya
12	TRFK 7/9	Hybrid	Kenya
13	TRFK 7/3	Camellia sinensis var. assamica	Kenya	√
14	TRFK 6/8	Camellia sinensis var. assamica	Kenya
15	EPK SR/1U/49	Camellia sinensis var. assamica	Kenya
16	EPK SR/7U/49	Camellia sinensis var. assamica	Kenya
17	EPKSR/18V/49	Camellia sinensis var. assamica	Kenya
18	EPK SR 2B1/58	Camellia sinensis var. assamica	Kenya
19	EPK SR/9A4/49	Camellia sinensis var. assamica	Kenya
20	AHP PMC45	Camellia sinensis var. assamica	Kenya
21	AHP PMC 2	Camellia sinensis var. assamica	Kenya
22	AHP S15/10	Camellia sinensis var. assamica	Kenya	√
23	TRFK ST331	Hybrid	Kenya
24	TRFK 108/82	Camellia sinensis var. assamica	Kenya
25	TRFK 100/5	Camellia sinensis var. assamica	Kenya
26	TRFK 31/11	Camellia sinensis var. assamica	Kenya
27	KTDA KAG28	Camellia sinensis var. assamica	Kenya
28	KTDA KAG27	Camellia sinensis var. assamica	Kenya
29	KTDA KAG 4	Hybrid	Kenya
30	KTDA B8	Hybrid	Kenya
31	KTDA B1	Camellia sinensis var. assamica	Kenya	√
32	AHPPMC46	Camellia sinensis var. assamica	Kenya
33	AHP PMC61	Hybrid	Kenya
34	AHP F5/222	Camellia sinensis var. assamica	Kenya
35	AHP F7/346	Camellia sinensis var. assamica	Kenya
36	AHP M2/10/51	Camellia sinensis var. assamica	Kenya
37	GW CHANGOI 1	Hybrid	Kenya
38	STC B9 (38/1)	Camellia sinensis var. assamica	Kenya
39	STC B108 (38/3)	Camellia sinensis var. assamica	Kenya
40	STC L6 (38/8)	Camellia sinensis var. assamica	Kenya	√
41	MICHI (5/1/1/20	Camellia sinensis var. assamica	Kenya	√
42	BBK 2	Camellia sinensis var. assamica	Kenya
43	AHP S 8/38	Camellia sinensis var. assamica	Kenya
44	AHP S7/268	Camellia sinensis var. assamica	Kenya
45	AHP S1/99	Camellia sinensis var. assamica	Kenya
46	AHP MNI 1/96	Camellia sinensis var. assamica	Kenya
47	TRFK 56/89	Camellia sinensis var. assamica	Kenya
48	TRFCA SFS 150	Hybrid	Kenya
49	STC M3	Camellia sinensis var. assamica	Kenya
50	STC M1	Camellia sinensis var. assamica	Kenya
51	STC 5/3	Hybrid	Kenya
52	BBK 152	Camellia sinensis var. assamica	Kenya
53	BBK 7	Camellia sinensis var. assamica	Kenya
54	BBK 10	Camellia sinensis var. assamica	Kenya
55	TRFK 303/577⁺	Hybrid	Kenya	√
56	GW EJULU-L	Camellia sinensis var. assamica	Kenya
57	TRFK 54/40	Camellia sinensis var. assamica	Kenya
58	TRFK 7/14	Camellia sinensis var. assamica	Kenya
59	BBK 207	Hybrid	Kenya
60	BBK 35	Camellia sinensis var. assamica	Kenya	√
61	BBK 21	Camellia sinensis var. assamica	Kenya	√
62	TRFK 303/259	Camellia sinensis var. assamica	Kenya	√
63	TFRK 303/178	Camellia sinensis var. assamica	Kenya	√
64	TFRK 303/216	Camellia sinensis var. assamica	Kenya	√
65	TRFK K/purple	Hybrid	Kenya
66	TRFK 1 II/2	Camellia sinensis var. assamica	Kenya
67	TRFK 1 XV/5	Camellia sinensis var. assamica	Kenya
68	TRFK 301/1	C. assamica subsp. lasiocalyx	Kenya	√
69	TRFK 301/2	C. assamica subsp. lasiocalyx	Kenya	√
70	TRFK 301/3	C. assamica subsp. lasiocalyx	Kenya	√
71	TRFK 301/4	C. assamica subsp. lasiocalyx	Kenya	√
72	TRFK 301/5	C. assamica subsp. lasiocalyx	Kenya	√
73	TRFK 301/6	C. assamica subsp. lasiocalyx	Kenya	√
74	TRFK 2 VIII/10	C. sinensis var. assamica	Kenya
75	TRFK 1 II/7	C. sinensis var. assamica	Kenya
76	TRFK 2XVII/7	C. sinensis var. assamica	Kenya
77	TRFK 2VII/12	C. sinensis var. assamica	Kenya
78	TRFK 2VII/13	C. sinensis var. assamica	Kenya
79	TRFK 2XIX/10	C. sinensis var. assamica	Kenya
80	TRFK 400/10	C. sinensis var. assamica	Kenya
81	TRFK 430/4	Hybrid	Kenya
82	TRFK 371/6	C. sinensis var. assamica	Kenya
83	TRFK 430/52	Hybrid	Kenya	√
84	TRFK 430/63	C. sinensis var. assamica	Kenya	√
85	TRFK 371/2	C. sinensis var. assamica	Kenya
86	TRFK 400/4	C. sinensis var. assamica	Kenya
87	TRFK 378/1	C. sinensis var. assamica	Kenya
88	TRFK 371/8	C. sinensis var. assamica	Kenya
89	TRFK 375/5	C. sinensis var. assamica	Kenya	√
90	TRFK 383/4	C. sinensis var. assamica	Kenya	√
91	TRFK 400/7	C. sinensis var. assamica	Kenya
92	TRFK 371/3	C. sinensis var. assamica	Kenya	√
93	TRFK 371/5	C. sinensis var. assamica	Kenya
94	TRFK 381/5	C. sinensis var. assamica	Kenya
95	TRFK 430/90	C. sinensis var. assamica	Kenya	√
96	TRFK St 536	C. sinensis var. sinensis	Kenya	√
97	TRFK St 543	C. sinensis var. sinensis	Kenya
98	TRFK 306/1	C. sinensis var. sinensis	Kenya
99	TRFK 306/2	C. sinensis var. sinensis	Kenya
100	TRFK 306/3	C. sinensis var. sinensis	Kenya
101	TRFK 306/4	C. sinensis var. sinensis	Kenya	√
102	TRFK 73/1	C. sinensis var. sinensis	Kenya
103	TRFK 73/2	C. sinensis var. sinensis	Kenya
104	TRFK 73/3	Hybrid	Kenya	√
105	TRFK 73/4	C. sinensis var. sinensis	Kenya
106	TRFK 73/5	C. sinensis var. sinensis	Kenya
107	TRFK 73/7	C. sinensis var. sinensis	Kenya
108	TRFK 91/1	C. irrawadiensis	Kenya	√
109	TRFK 83/1	Hybrid	Kenya
110	TRFK 14/1	Hybrid	Kenya
111	TRFK 91/2	C. irrawadiensis	Kenya
112	TRFK KS1	C. sinensis var. sinensis	Kenya
113	TRFK KS2	C. sinensis var. sinensis	Kenya
114	TRFK KS3	C. sinensis var. assamica	Kenya
115	AHP SC 31/37	C. sinensis var. assamica	Kenya
116	TRFK 77/1	C. sinensis var. assamica	Kenya
117	AHP PC 81	C. sinensis var. assamica	Kenya
118	AHP B5/63	C. sinensis var. assamica	Kenya
119	AHP SF 186	C. sinensis var. assamica	Kenya
120	TRFK 383/1	C. sinensis var. assamica	Kenya
121	TRFK 303/186	C. sinensis var. assamica	Kenya
122	EPK M1	C. sinensis var. assamica	Kenya
123	TRFK 76/3	C. sinensis var. assamica	Kenya	√
124	TRFK 303/35	C. sinensis var. assamica	Kenya
125	AHP F7/346	C. sinensis var. assamica	Kenya
126	AHP CG28V929	C. sinensis var. assamica	Kenya
127	EPK M3	C. sinensis var. assamica	Kenya
128	BBK 5	C. sinensis var. assamica	Kenya	√
129	TRFK 495/7	Hybrid	Kenya
130	TRFK 382/4	C. sinensis var. assamica	Kenya
131	TRFK 395/2	C. sinensis var. assamica	Kenya	√
132	TRFK 52/1	C. sinensis var. assamica	Kenya	√
133	TRFK 303/179	C. sinensis var. assamica	Kenya
134	AHP SC12/28	C. sinensis var. assamica	Kenya
135	TRFK 18/16	C. sinensis var. assamica	Kenya
136	TRFK 18/20	Hybrid	Kenya
137	TRFK 18/24	C. sinensis var. assamica	Kenya
138	TRFK 829/3	Hybrid	Kenya	√
139	TRFK 829/4	Hybrid	Kenya
140	TRFK 829/6	C. assamica subsp. lasiocalyx	Kenya
141	TRFK 829/7	C. assamica subsp. lasiocalyx	Kenya	√
142	TRFK 830/11	C. sinensis var. sinensis	Kenya
143	TRFK 830/12	C. sinensis var. sinensis	Kenya	√
144	TRFK 830/15	C. sinensis var. sinensis	Kenya	√
145	TRFK 830/5	C. sinensis var. sinensis	Kenya
146	TRFK 830/6	C. sinensis var. sinensis	Kenya
147	TRFK 830/7	C. sinensis var. sinensis	Kenya
148	TRFK 830/8	C. sinensis var. sinensis	Kenya
149	TRFK 831/1	C. assamica subsp. lasiocalyx	Kenya	√
150	TRFK 831/11	C. assamica subsp. lasiocalyx	Kenya
151	TRFK 831/9	Hybrid	Kenya
152	TRFK 832/1	Hybrid	Kenya
153	TRFK 832/11	C. assamica subsp. lasiocalyx	Kenya
154	TRFK 832/4	C. assamica subsp. lasiocalyx	Kenya
155	TRFK 832/7	C. assamica subsp. lasiocalyx	Kenya
156	TRFK 832/8	C. assamica subsp. lasiocalyx	Kenya
157	TRFK 833/1	C. sinensis var. sinensis	Kenya
158	TRFK 833/2	C. sinensis var. sinensis	Kenya
159	TRFK 833/3	C. sinensis var. sinensis	Kenya
160	TRFK 420/13	C. sinensis var. assamica	Kenya
161	TRFK 430/152	Hybrid	Kenya
162	TRFK 463/63	Hybrid	Kenya
163	TRFK 503/2	C. sinensis var. assamica	Kenya
164	TRFK 962/16	C. sinensis var. assamica	Kenya
165	TRFK 962/20	Hybrid	Kenya
166	TRFK 616/4	C. assamica subsp. lasiocalyx	Kenya
167	TRFK 632/1	C. assamica subsp. lasiocalyx	Kenya
168	TRFK 635/1	C. assamica subsp. lasiocalyx	Kenya
169	TRFK 646/3	Hybrid	Kenya
170	TRFK 653/2	C. sinensis var. assamica	Kenya
171	TRFK 655/1	C. assamica subsp. lasiocalyx	Kenya
172	TRFK 657/1	C. assamica subsp. lasiocalyx	Kenya	√
173	TRFK 659/1	Hybrid	Kenya
174	TRFK 701/2	C. sinensis var. assamica	Kenya
175	TRFK 713/1	Hybrid	Kenya	√
176	TRFK 731/3	Hybrid	Kenya
177	TRFK 824/1	C. assamica subsp. lasiocalyx	Kenya	√
178	TRIT 201/16	Hybrid	TZ	√
179	TRIT 201/43	C. sinensis var. assamica	TZ
180	TRIT 201/44	C. sinensis var. assamica	TZ	√
181	TRIT 201/47	C. sinensis var. assamica	TZ
182	TRIT 201/50	C. sinensis var. assamica	TZ	√
183	TRIT 201/55	C. sinensis var. assamica	TZ
184	TRIT 201/70	Hybrid	TZ
185	TRIT 201/73	C. sinensis var. assamica	TZ	√
186	TRIT 201/75	C. sinensis var. assamica	TZ	√
187	TRIT 201/82	Hybrid	TZ	√
188	TRFK 597/1	C. assamica subsp. lasiocalyx	Kenya
189	TRFK 598/1	C. assamica subsp. lasiocalyx	Kenya
190	TRFK 687/1	Hybrid	Kenya
191	TRFK 691/1	Hybrid	Kenya
192	TRFK 704/2	C. assamica subsp. lasiocalyx	Kenya
193	TRFK 762/1	C. assamica subsp. lasiocalyx	Kenya
194	PC 108	C. sinensis var. assamica	South Africa
195	16/4 Mukumbani BB S3	C. sinensis var. assamica	South Africa	√
196	16/4 Mukumbani SFS 204	C. sinensis var. assamica	South Africa	√
197	16/4 Mukumbani PC 81	C. sinensis var. assamica	South Africa
198	16/4 Mukumbani PC 1	C. sinensis var. assamica	South Africa
199	16/4 Mukumbani SFS 150	C. sinensis var. assamica	South Africa
200	15/4 Middel Kop PC 108	C. sinensis var. assamica	South Africa
201	16/4 Shivatse (seedling)	C. sinensis var. assamica	South Africa	√
202	15/37	C. sinensis var. assamica	Rwanda	√
203	475	C. sinensis var. assamica	Rwanda
204	G539	C. sinensis var. assamica	Rwanda	√
205	SR2B1/49	C. sinensis var. assamica	Rwanda
206	R4/35	C. sinensis var. assamica	Rwanda
207	52/47	C. sinensis var. assamica	Rwanda
208	L/6	C. sinensis var. assamica	Rwanda
209	10B/82	C. sinensis var. assamica	Rwanda
210	K/32	C. sinensis var. assamica	Rwanda
211	K/29	C. sinensis var. assamica	Rwanda	√
212	K/37	C. sinensis var. assamica	Rwanda
213	IB79	C. sinensis var. assamica	Rwanda	√
214	K/25	C. sinensis var. assamica	Rwanda
215	G364	C. sinensis var. assamica	Rwanda	√
216	8/9	C. sinensis var. assamica	Rwanda	√
217	35/49	C. sinensis var. assamica	Rwanda	√
218	B270	C. sinensis var. assamica	Rwanda
219	PMCB1	C. sinensis var. assamica	Rwanda
220	IB264	C. sinensis var. assamica	Rwanda
221	12/56	C. assamica subsp. lasiocalyx	Rwanda	√
222	K/108	C. sinensis var. assamica	Rwanda	√
223	IB241	C. sinensis var. assamica	Rwanda	√
224	IR4	C. sinensis var. assamica	Rwanda	√
225	K/121	C. sinensis var. assamica	Rwanda
226	22/17	C. sinensis var. assamica	Rwanda
227	SR/2B1	C. sinensis var. assamica	Rwanda
228	IB/108	C. sinensis var. assamica	Rwanda	√
229	PC105	C. sinensis var. assamica	Malawi
230	India hybrid Seedling	C. sinensis var. assamica	Malawi	√
231	SFS 371	C. sinensis var. assamica	Malawi	√
232	PC 81	C. sinensis var. assamica	Malawi
233	MT 12	C. sinensis var. assamica	Malawi	√
234	SFS 150	C. sinensis var. assamica	Malawi	√
235	PC Unknown 1	C. sinensis var. assamica	Malawi
236	PC 119	C. sinensis var. assamica	Malawi
237	PC 108	C. sinensis var. assamica	Malawi	√
238	CL 12	C. sinensis var. assamica	Malawi
239	SFS 204	C. sinensis var. assamica	Malawi
240	PC 165	C. sinensis var. assamica	Malawi	√
241	CL 17	C. sinensis var. sinensis	Malawi	√
242	PC 168	C. sinensis var. assamica	Malawi
243	China hybrid seedling	C. sinensis var. sinensis	Malawi	√
244	PC Unknown 3	C. sinensis var. assamica	Malawi
245	PC 185	C. sinensis var. assamica	Malawi	√
246	PC Unknown 2	C. sinensis var. assamica	Malawi
247	PC Unknown 4	C. sinensis var. assamica	Malawi
248	PC 117	C. sinensis var. assamica	Malawi	√
249	Var 68	C. sinensis var. assamica	Nigeria	√
250	Var 318	C. sinensis var. assamica	Nigeria	√
251	Var BB35	C. sinensis var. assamica	Nigeria	√
252	Var 143	C. sinensis var. assamica	Nigeria	√
253	CL 168	C. sinensis var. assamica	Cameroon	√
254	CL 071	C. sinensis var. assamica	Cameroon
255	CL 1932	C. sinensis var. assamica	Cameroon	√
256	CL 671	C. sinensis var. assamica	Cameroon	√
257	CL 17/84	C. sinensis var. assamica	Cameroon
258	CL H81/22	C. sinensis var. assamica	Cameroon	√
259	CL 31/8	C. sinensis var. assamica	Cameroon
260	CL 301	C. sinensis var. assamica	Cameroon	√
261	CL 303	C. sinensis var. assamica	Cameroon	√
262	CL 472	C. sinensis var. assamica	Cameroon
263	CL M7	C. sinensis var. assamica	Cameroon
264	CL 1U	C. sinensis var. assamica	Cameroon
265	CL ND 9.4	C. sinensis var. assamica	Cameroon
266	MD01	C. sinensis var. pubilimba	Madagascar
267	MD02	C. sinensis var. pubilimba	Madagascar
268	MD03	C. sinensis var. pubilimba	Madagascar	√
269	MD04	C. sinensis var. pubilimba	Madagascar	√
270	MD05	C. sinensis var. pubilimba	Madagascar
271	MD06	C. sinensis var. pubilimba	Madagascar
272	MD07	C. sinensis var. pubilimba	Madagascar
273	MD08	C. sinensis var. pubilimba	Madagascar
274	MD09	C. sinensis var. pubilimba	Madagascar
275	MD10	C. sinensis var. pubilimba	Madagascar
276	MD11	C. sinensis var. pubilimba	Madagascar
277	MD12	C. sinensis var. pubilimba	Madagascar
278	MD13	C. sinensis var. pubilimba	Madagascar
279	MD14	C. sinensis var. pubilimba	Madagascar
280	MD15	C. sinensis var. pubilimba	Madagascar	√
281	Guiyang 1	C. sinensis var. sinensis (Ancient)	China- Guizhou	√
282	Guiyang 6	C. sinensis var. sinensis	China
283	Guiyang 7	C. sinensis var. sinensis	China	√
284	Guiyang 8	C. sinensis var. sinensis	China	√
285	Guiyang 9	C. sinensis var. sinensis	China
286	Wuyuan 1	C. sinensis var. sinensis	China
287	Caicha 1	C. sinensis var. sinensis (Cultivars)	China-Fujian	√
288	Caicha 2	C. sinensis var. sinensis	China
289	Caicha 3	C. sinensis var. sinensis	China
290	Caicha 4	C. sinensis var. sinensis	China
291	Caicha 5	C. sinensis var. sinensis (Cultivars)	China-Fujian	√
292	Wuyuan 2	C. sinensis var. sinensis	China- Jiang Xi	√
293	Longjing Tea 1	C. sinensis var. sinensis	China- Jiang Xi	√
294	Wuyuan 3	C. sinensis var. sinensis	China
295	Wuyuan 4	C. sinensis var. sinensis	China
296	Wuyuan 5	C. sinensis var. sinensis	China
297	Longjing Tea, Yucha 1	C. sinensis var. sinensis (traditional cultivars)	China- Zhejiang	√
298	Longjing Tea, Yucha 2	C. sinensis var. sinensis	China
299	Longjing Tea, Yucha 3	C. sinensis var. sinensis (traditional cultivars)	China- Zhejiang	√
300	Longjing Tea, Yucha 4	C. sinensis var. sinensis	China
301	Longjing Tea, Yucha 5	C. sinensis var. sinensis	China
302	Longjing Tea, Yucha 6	C. sinensis var. sinensis (traditional cultivars)	China- Zhejiang	√
303	Huangda Tea	C. sinensis var. sinensis	China
304	Queshe Tea	C. sinensis var. sinensis	China
305	Yabi 01	C. sinensis var. sinensis	China
306	Huaqiu 08	C. sinensis var. sinensis	China	√
307	Longjing Tea 2	C. sinensis var. sinensis	China
308	Guiyang 2	C. sinensis var. sinensis	China
309	Zhejiang 1	C. sinensis var. sinensis	China
310	Zhejiang 2	C. sinensis var. sinensis	China
311	Zhejiang 3	C. sinensis var. sinensis	China
312	Taofen	C. sinensis var. sinensis	China
313	Qijing Baihao	C. sinensis var. sinensis	China
314	Hongcha No.15	C. sinensis var. sinensis	China
315	Anyuang Kucha	C. sinensis var. sinensis	China
316	Mingxin 08	C. sinensis var. sinensis	China
317	Qian08	C. sinensis var. sinensis	China
318	Hong 33	C. sinensis var. sinensis	China
319	Yancha No. 10	C. sinensis var. sinensis	China
320	Mingshan 131	C. sinensis var. sinensis	China	√
321	Chengfang No. 4	C. sinensis var. sinensis	China
322	Xuanen_27	C. sinensis var. sinensis	China
323	Jingming_1	C. sinensis var. sinensis	China
324	Yihongzhao	C. sinensis var. sinensis	China
325	Wufeng_210	C. sinensis var. sinensis	China
326	Niaowang Tea	C. sinensis var. sinensis	China
327	Laoshan Tea	C. sinensis var. sinensis	China
328	Huangdao Tea	C. sinensis var. sinensis	China-Shandong	√
329	Dabai Tea	C. sinensis var. sinensis	China-Henan	√
330	Fuyun 6	C. sinensis var. sinensis	China
331	Ben Tea	C. sinensis var. sinensis	China
332	Xinyang Tea	C. sinensis var. sinensis	China
333	Liuanguapian	C. sinensis var. sinensis	China-Anhui	√
334	Anhui No. 7	C. sinensis var. sinensis	China
335	Huangshan Tea	C. sinensis var. sinensis	China-Anhui	√
336	Anhui 1	C. sinensis var. sinensis	China
337	WQ3	C. sinensis var. assamica	China
338	FS8	C. sinensis var. assamica	China	√
339	GM9	C. sinensis var. assamica	China	√
340	MK8	C. sinensis var. assamica	China
341	NNS4	C. sinensis var. assamica (Ancient)	China	√
342	JL10	C. sinensis var. assamica	China
343	LME6	C. sinensis var. assamica	China
344	LBZ11	C. sinensis var. assamica (Ancient)	China	√
345	MX3	C. sinensis var. assamica (Ancient)	China
346	XD13	C. sinensis var. assamica	China	√
347	DA3	C. sinensis var. assamica (Ancient)	China	√
348	MH14	C. sinensis var. assamica	China
349	JM15	C. sinensis var. assamica	China	√
350	BW14	C. sinensis var. assamica	China
351	ZD6	C. sinensis var. assamica (Ancient)	China	√
352	JX11	C. sinensis var. assamica (Ancient)	China	√
353	JL9	C. sinensis var. assamica (Ancient)	China	√
354	WQ6	C. sinensis var. assamica (Ancient)	China	√
355	NL2	C. sinensis var. assamica (Ancient)	China	√
356	LME7	C. sinensis var. assamica (Ancient)	China	√
357	MH2	C. sinensis var. assamica (Ancient)	China	√
358	JM13	C. sinensis var. assamica	China	√
359	BW1	C. sinensis var. assamica (Ancient)	China	√
360	MK7	C. sinensis var. assamica (Ancient)	China	√
361	MQ7	C. sinensis var. assamica (Ancient)	China	√
362	YT15	C. sinensis var. assamica (Ancient)	China	√
363	Bangdong Assam tea	C. sinensis var. assamica	China
364	ZiJuan tea (Purple leaf tea)	C. sinensis var. assamica	China	√
365	Baihao	C. sinensis var. assamica	China	√
366	Shuangjiang Yehei Assam tea	C. sinensis var. assamica	China, Yunnan
367	89	CACultivar	China
368	Jinggu Assam tea	C. sinensis var. assamica	China, Yunnan
369	Zhongshan Assam tea	C. sinensis var. assamica	China, Yunnan
370	Jingmai Assam tea	C. sinensis var. assamica	China, Yunnan
371	Ximuhongai tea	C. sinensis var. assamica	China, Yunnan
372	Baoshan 1	C. sinensis var. assamica	China, Baoshan
373	Xieya Dabaihao	C. sinensis var. assamica	China, Yunnan, Puer
374	Namroop 1	C. sinensis var. sinensis	India	√
375	Namroop 6	C. sinensis var. sinensis	India	√
376	Namroop 7	C. sinensis var. sinensis	India
377	Namroop 8	C. sinensis var. sinensis	India	√
378	Namroop 10	C. sinensis var. sinensis	India	√
379	AUGC 10 (194)	C. sinensis var. sinensis	India
380	SKM 1	Hybrids	India
381	T burboo 9	Hybrids	India
382	RR 4/5	Hybrids	India
383	BB 157	Hybrids	India
384	AV 2-1	Hybrids	India
385	BT 15/263	Hybrids	India
386	RR 17/144	Hybrids	India
387	HV 39	Hybrids	India
388	BS 7/TA/76	Hybrids	India
389	P 312	Hybrids	India
390	BB 668	Hybrids	India
391	Margarita 1	C. sinensis var. assamica	India
392	Margarita 2	C. sinensis var. assamica	India
393	AUGC 1 (165)	C. sinensis var. assamica	India	√
394	Singpo 1	C. sinensis var. assamica	India	√
395	Singpo 2	C. sinensis var. assamica	India
396	Addabarie 2	C. sinensis var. assamica	India
397	Addabarie 4	C. sinensis var. assamica	India
398	Addabarie 10	C. sinensis var. assamica	India
399	Powei 4	C. sinensis var. assamica (cultivars)	India	√
400	Powei 6	C. sinensis var. assamica	India
401	Powei 8	C. sinensis var. assamica	India
402	Powei 10	C. sinensis var. assamica	India
403	VT 2	C. sinensis var. assamica	India	√
404	VT 3	C. sinensis var. assamica	India
405	VT 4	C. sinensis var. assamica	India
406	VT 5	C. sinensis var. assamica	India	√
407	VT 6	C. sinensis var. assamica	India	√
408	VT 8	C. sinensis var. assamica	India	√
409	TV 9	Cambod type	India	√
410	VT 10	C. sinensis var. assamica	India
411	VT 11	C. sinensis var. assamica	India
412	VT 12	C. sinensis var. assamica	India	√
413	VT 13	C. sinensis var. assamica	India	√
414	VT 14	C. sinensis var. assamica	India
415	VT 15	C. sinensis var. assamica	India	√
416	VT 16	C. sinensis var. assamica	India
417	VT 17	C. sinensis var. assamica	India
418	TV 20	C. assamica subsp. lasiocalyx	India
419	VT 21	C. sinensis var. assamica	India	√
420	TV 22	C. assamica subsp. lasiocalyx	India	√
421	TV 23	C. assamica subsp. lasiocalyx	India	√
422	TV 25	Cambod type	India	√
423	TV 29	C. assamica subsp. lasiocalyx	India	√
424	SA246	C. sinensis var. assamica	Sri Lanka
425	H 1/58	C. sinensis var. assamica	Sri Lanka
426	KP 204	C. sinensis var. assamica	Sri Lanka
427	TRI 2022	C. sinensis var. assamica	Sri Lanka
428	TRI 3025	C. assamica subsp. lasiocalyx	Sri Lanka
429	TRI 3022	C. assamica subsp. lasiocalyx	Sri Lanka
430	TRI 2025	C. assamica subsp. lasiocalyx	Sri Lanka
431	TRI 2023	C. assamica subsp. lasiocalyx	Sri Lanka
432	TRI 3018	C. assamica subsp. lasiocalyx	Sri Lanka
433	TRI 2026	C. sinensis var. assamica	Sri Lanka
434	TRI 2043	C. sinensis var. assamica	Sri Lanka
435	TRI 4052	C. sinensis var. assamica	Sri Lanka	√
436	TRI 4071	C. sinensis var. assamica	Sri Lanka	√
437	PK 2	C. sinensis var. assamica	Sri Lanka
